# Supplementary material for: Serological evidence of arboviruses and coccidia infecting horses in the Amazonian region of Brazil
Source: PLoS One. 2019 Dec 12;14(12):e0225895. doi: 10.1371/journal.pone.0225895 (PMC6907776; doi:10.1371/journal.pone.0225895)
Supplement: S1 Table — (XLSX) [file pone.0225895.s001.xlsx]

## Sheet: TABLE_S1
Supplementary Table 1: Indirect serological diagnosis for arboviruses, in horses of the South of Roraima state.
								IFAT	ELISA				PRNT90
								SARCOCYSTIDAE	FLAVIVIRIDAE			TOGAVIRIDAE	FLAVIVIRIDAE		TOGAVIRIDAE
MUNICIPALITY	FARM	ANIMAL ID	GENDER	AGE-YEARS	CONTACT	DEAD HORSES	AGGLOMERATION	S. NEURONA	SLEV	WNV	ROCV	MAYV	SLEV	WNV	MAYV
CARACARAI	F1	1	M	9	YES	YES	NO	1:640	POS	NEG	NEG	NEG	1:20
CARACARAI	F1	2	M	2	YES	YES	NO	1:2560	NEG	NEG	NEG	NEG
CARACARAI	F1	3	M	1	YES	YES	NO	1:640	POS	NEG	NEG	NEG	1:40
CARACARAI	F1	4	F	2	YES	YES	NO	1:1280	POS	NEG	NEG	POS	1:10		NEG
CARACARAI	F1	5	F	2	YES	YES	NO	1:640	NEG	NEG	NEG	NEG
CARACARAI	F1	6	F	2	YES	YES	NO	1:5120	NEG	NEG	NEG	NEG
CARACARAI	F1	7	F	3	YES	YES	NO	1:160	POS	NEG	NEG	NEG	1:320
CARACARAI	F1	8	F	3	YES	YES	NO	1:320	POS	NEG	NEG	NEG	1:40
CARACARAI	F1	9	M	3	YES	YES	NO	1:640	POS	NEG	NEG	NEG	1:640
CARACARAI	F1	10	M	2	YES	YES	NO	1:320	POS	NEG	NEG	NEG	1:160
CARACARAI	F1	11	F	2	YES	YES	NO	1:5120	POS	NEG	NEG	NEG	1:640
CARACARAI	F1	12	M	2	YES	YES	NO	1:5120	POS	NEG	NEG	POS	NEG		NEG
CARACARAI	F1	13	M	3	YES	YES	NO	1:320	POS	NEG	NEG	NEG	1:40
CARACARAI	F1	14	M	10	YES	YES	NO	1:2560	POS	NEG	NEG	NEG	1:160
CARACARAI	F1	15	F	9	YES	YES	NO	1:2560	NEG	NEG	NEG	NEG
CARACARAI	F1	16	M	5	YES	YES	NO	NEG	POS	NEG	NEG	NEG	1:320
CARACARAI	F1	17	M	4	YES	YES	NO	NEG	POS	NEG	NEG	NEG	1:160
CARACARAI	F1	18	M	9	YES	YES	NO	1:5120	NEG	NEG	NEG	POS			NEG
CARACARAI	F1	19	M	2	YES	YES	NO	NEG	POS	NEG	NEG	NEG	1:160
CARACARAI	F1	20	F	5	YES	YES	NO	NEG	NEG	NEG	NEG	NEG
CARACARAI	F1	21	F	5	YES	YES	NO	1:320	NEG	NEG	NEG	NEG
CARACARAI	F1	22	M	1	YES	YES	NO	1:80	NEG	NEG	NEG	NEG
CARACARAI	F1	23	M	2	YES	YES	NO	1:1280	POS	NEG	POS	POS			NEG
CARACARAI	F1	24	M	4	YES	YES	NO	NEG	POS	NEG	NEG	NEG	1:320
CARACARAI	F1	25	F	4	YES	YES	NO	NEG	POS	NEG	NEG	NEG	1:320
CARACARAI	F1	26	M	< 1	YES	YES	NO	NEG	NEG	NEG	NEG	NEG
CARACARAI	F1	27	M	< 1	YES	YES	NO	NEG	NEG	NEG	NEG	NEG
CARACARAI	F1	28	F	3	YES	YES	NO	NEG	NEG	POS	NEG	NEG		NEG
CARACARAI	F1	29	F	7	YES	YES	NO	1:320	POS	NEG	NEG	NEG	1:80
CARACARAI	F1	30	F	6	YES	YES	NO	NEG	NEG	NEG	NEG	NEG
CARACARAI	F1	31	F	5	YES	YES	NO	NEG	POS	POS	NEG	NEG
CARACARAI	F1	32	F	4	YES	YES	NO	1:640	POS	POS	NEG	NEG
CARACARAI	F1	33	M	4	YES	YES	NO	NEG	POS	POS	NEG	NEG
RORAINOPOLIS	F2	1	M	7	NO	NO	NO	1:160	POS	POS	NEG	NEG
RORAINOPOLIS	F2	2	F	21	NO	NO	NO	NEG	POS	POS	NEG	NEG
RORAINOPOLIS	F2	3	M	5	NO	NO	NO	1:160	POS	NEG	NEG	NEG	1:40
RORAINOPOLIS	F2	4	M	8	NO	NO	NO	1:80	POS	NEG	NEG	NEG	1:640
RORAINOPOLIS	F2	5	F	5	NO	NO	NO	NEG	POS	POS	NEG	NEG
RORAINOPOLIS	F2	6	F	6	NO	NO	NO	NEG	POS	POS	NEG	NEG
RORAINOPOLIS	F2	7	F	5	NO	NO	NO	NEG	POS	POS	NEG	NEG
RORAINOPOLIS	F3	1	M	8	NO	NO	YES	1:320	POS	POS	NEG	POS			NEG
RORAINOPOLIS	F3	2	M	3	NO	NO	YES	NEG	POS	POS	NEG	NEG
RORAINOPOLIS	F3	3	F	6	NO	NO	YES	NEG	POS	POS	NEG	NEG
RORAINOPOLIS	F3	4	M	6	NO	NO	YES	1:320	POS	POS	NEG	POS			1:10
RORAINOPOLIS	F4	1	M	5	NO	NO	NO	NEG	POS	NEG	NEG	NEG	1:80
RORAINOPOLIS	F4	2	F	2	NO	NO	NO	NEG	NEG	POS	NEG	NEG		NEG
RORAINOPOLIS	F4	3	F	5	NO	NO	NO	NEG	POS	NEG	NEG	POS	1:20		1:10
RORAINOPOLIS	F4	4	F	6	NO	NO	NO	NEG	NEG	NEG	NEG	POS			NEG
RORAINOPOLIS	F5	1	F	4	NO	NO	YES	1:640	POS	NEG	NEG	NEG	1:320
RORAINOPOLIS	F5	2	M	5	NO	NO	YES	1:320	POS	POS	NEG	NEG
RORAINOPOLIS	F5	3	M	10	NO	NO	YES	NEG	POS	NEG	NEG	NEG	NEG
CARACARAI	F6	1	M	13	NO	NO	NO	NEG	POS	POS	POS	NEG
CARACARAI	F6	2	F	5	NO	NO	NO	1:160	POS	POS	NEG	NEG
CARACARAI	F6	3	M	10	NO	NO	NO	NEG	POS	POS	NEG	NEG
CARACARAI	F6	4	F	5	NO	NO	NO	NEG	NEG	POS	NEG	NEG		NEG
CARACARAI	F6	5	F	7	NO	NO	NO	1:80	POS	POS	NEG	NEG
CARACARAI	F6	6	F	6	NO	NO	NO	1:640	POS	POS	NEG	NEG
RORAINOPOLIS	F7	1	M	12	NO	NO	YES	NEG	POS	NEG	NEG	NEG	1:80
RORAINOPOLIS	F7	2	M	10	NO	NO	YES	NEG	NEG	NEG	NEG	NEG
RORAINOPOLIS	F7	3	M	8	NO	NO	YES	NEG	NEG	NEG	NEG	NEG
RORAINOPOLIS	F7	4	F	11	NO	NO	YES	1:640	NEG	POS	NEG	NEG		NEG
RORAINOPOLIS	F7	5	M	2	NO	NO	YES	NEG	POS	NEG	NEG	NEG	1:10
RORAINOPOLIS	F7	6	F	< 1	NO	NO	YES	NEG	NEG	NEG	NEG	NEG
RORAINOPOLIS	F7	7	F	8	NO	NO	YES	1:640	NEG	NEG	NEG	NEG
RORAINOPOLIS	F7	8	F	13	NO	NO	YES	NEG	NEG	POS	NEG	NEG		NEG
RORAINOPOLIS	F7	9	M	9	NO	NO	YES	1:320	POS	NEG	NEG	NEG	NEG
RORAINOPOLIS	F7	10	M	2	NO	NO	YES	NEG	NEG	NEG	NEG	NEG
RORAINOPOLIS	F8	1	M	< 1	NO	NO	NO	NEG	NEG	NEG	NEG	NEG
RORAINOPOLIS	F8	2	M	4	NO	NO	NO	NEG	NEG	NEG	NEG	NEG
RORAINOPOLIS	F8	3	M	6	NO	NO	NO	1:320	POS	NEG	NEG	NEG	1:10
RORAINOPOLIS	F8	4	M	12	NO	NO	NO	NEG	NEG	NEG	NEG	NEG
RORAINOPOLIS	F8	5	M	7	NO	NO	NO	NEG	POS	POS	NEG	POS			NEG
RORAINOPOLIS	F8	6	F	8	NO	NO	NO	NEG	NEG	NEG	NEG	NEG
RORAINOPOLIS	F8	7	F	8	NO	NO	NO	NEG	NEG	NEG	NEG	POS			NEG
RORAINOPOLIS	F8	8	F	3	NO	NO	NO	NEG	POS	NEG	NEG	NEG	1:640
RORAINOPOLIS	F8	9	M	15	NO	NO	NO	1:1280	NEG	NEG	NEG	NEG
RORAINOPOLIS	F8	10	M	5	NO	NO	NO	NEG	NEG	NEG	NEG	NEG
RORAINOPOLIS	F8	11	F	8	NO	NO	NO	NEG	POS	NEG	NEG	NEG	1:160
RORAINOPOLIS	F8	12	M	8	NO	NO	NO	NEG	POS	NEG	NEG	NEG	1:320
RORAINOPOLIS	F8	13	M	2	NO	NO	NO	NEG	NEG	NEG	NEG	NEG
RORAINOPOLIS	F8	14	F	4	NO	NO	NO	NEG	POS	NEG	NEG	NEG	1:320
RORAINOPOLIS	F8	15	F	4	NO	NO	NO	NEG	POS	NEG	NEG	NEG	1:5120
RORAINOPOLIS	F8	16	F	4	NO	NO	NO	NEG	POS	POS	NEG	NEG
RORAINOPOLIS	F8	17	M	3	NO	NO	NO	NEG	POS	POS	NEG	NEG
RORAINOPOLIS	F9	1	F	4	YES	YES	NO	NEG	POS	POS	POS	NEG
RORAINOPOLIS	F9	2	M	< 1	YES	YES	NO	NEG	NEG	POS	NEG	NEG		NEG
RORAINOPOLIS	F9	3	F	< 1	YES	YES	NO	NEG	NEG	NEG	NEG	NEG
RORAINOPOLIS	F9	4	M	5	YES	YES	NO	NEG	POS	NEG	NEG	NEG	1:640
RORAINOPOLIS	F9	5	M	9	YES	YES	NO	NEG	POS	POS	POS	NEG
RORAINOPOLIS	F9	6	F	5	YES	YES	NO	NEG	POS	POS	POS	NEG
RORAINOPOLIS	F9	7	M	7	YES	YES	NO	1:640	POS	POS	POS	NEG
RORAINOPOLIS	F10	1	M	< 1	YES	NO	NO	NEG	NEG	NEG	NEG	POS			NEG
RORAINOPOLIS	F10	2	M	< 1	YES	NO	NO	NEG	NEG	NEG	NEG	NEG
RORAINOPOLIS	F10	3	F	5	YES	NO	NO	NEG	POS	POS	POS	POS			1:40
RORAINOPOLIS	F10	4	F	< 1	YES	NO	NO	NEG	POS	NEG	NEG	NEG	1:20
RORAINOPOLIS	F10	5	F	9	YES	NO	NO	NEG	POS	NEG	NEG	NEG	1:10
RORAINOPOLIS	F10	6	M	6	YES	NO	NO	NEG	POS	NEG	NEG	POS	1:160		NEG
RORAINOPOLIS	F11	1	M	6	YES	YES	YES	1:320	POS	POS	NEG	NEG
RORAINOPOLIS	F11	2	M	8	YES	YES	YES	1:2560	POS	POS	NEG	NEG
RORAINOPOLIS	F11	3	F	3	YES	YES	YES	1:640	NEG	NEG	NEG	NEG
RORAINOPOLIS	F11	4	F	15	YES	YES	YES	NEG	NEG	NEG	NEG	NEG
RORAINOPOLIS	F11	5	F	2	YES	YES	YES	NEG	NEG	NEG	NEG	NEG
RORAINOPOLIS	F12	1	F	7	YES	YES	YES	NEG	POS	NEG	NEG	NEG	1:80
RORAINOPOLIS	F12	2	F	2	YES	YES	YES	NEG	POS	NEG	NEG	POS	1:640		NEG
RORAINOPOLIS	F12	3	F	2	YES	YES	YES	NEG	POS	NEG	NEG	NEG	1:40
RORAINOPOLIS	F12	4	F	7	YES	YES	YES	1:160	NEG	NEG	NEG	POS			1:10
RORAINOPOLIS	F12	5	F	5	YES	YES	YES	NEG	POS	NEG	NEG	NEG	1:640
RORAINOPOLIS	F12	6	F	5	YES	YES	YES	1:80	POS	NEG	POS	NEG
RORAINOPOLIS	F12	7	F	2	YES	YES	YES	NEG	POS	NEG	NEG	POS	1:320		1:20
RORAINOPOLIS	F12	8	F	2	YES	YES	YES	NEG	POS	NEG	NEG	POS	1:640		NEG
RORAINOPOLIS	F12	9	F	8	YES	YES	YES	1:640	POS	NEG	NEG	POS	1:640		NEG
RORAINOPOLIS	F12	10	F	14	YES	YES	YES	1:160	POS	POS	NEG	NEG
RORAINOPOLIS	F12	11	F	3	YES	YES	YES	1:80	POS	NEG	NEG	POS	1:40		1:10
RORAINOPOLIS	F12	12	M	2	YES	YES	YES	NEG	POS	NEG	NEG	POS	1:80		NEG
RORAINOPOLIS	F12	13	M	2	YES	YES	YES	1:160	NEG	NEG	NEG	POS			NEG
RORAINOPOLIS	F13	1	M	6	NO	NO	YES	NEG	POS	POS	NEG	POS			NEG
RORAINOPOLIS	F13	2	F	8	NO	NO	YES	1:320	POS	NEG	NEG	NEG	1:160
RORAINOPOLIS	F13	3	F	5	NO	NO	YES	1:320	POS	NEG	POS	NEG
RORAINOPOLIS	F13	4	F	5	NO	NO	YES	1:320	POS	NEG	NEG	NEG	1:80
RORAINOPOLIS	F14	1	M	13	YES	NO	YES	NEG	POS	NEG	NEG	NEG	1:320
RORAINOPOLIS	F14	2	M	9	YES	NO	YES	NEG	POS	NEG	NEG	NEG	1:640
RORAINOPOLIS	F14	3	M	10	YES	NO	YES	1:320	POS	POS	NEG	NEG
RORAINOPOLIS	F14	4	M	17	YES	NO	YES	1:5120	POS	POS	NEG	NEG
RORAINOPOLIS	F14	5	M	18	YES	NO	YES	NEG	POS	NEG	NEG	NEG	1:320
RORAINOPOLIS	F14	6	M	13	YES	NO	YES	NEG	POS	POS	NEG	NEG
RORAINOPOLIS	F14	7	M	4	YES	NO	YES	NEG	POS	NEG	NEG	NEG	1:640
RORAINOPOLIS	F14	8	M	10	YES	NO	YES	NEG	POS	NEG	NEG	NEG	NEG
RORAINOPOLIS	F15	1	F	2	NO	NO	YES	NEG	POS	NEG	NEG	NEG	1:640
RORAINOPOLIS	F15	2	F	5	NO	NO	YES	NEG	NEG	POS	NEG	NEG		1:10
RORAINOPOLIS	F15	3	M	4	NO	NO	YES	NEG	POS	POS	NEG	NEG
CARACARAI	F16	1	F	4	YES	YES	YES	1:80	POS	NEG	POS	NEG
CARACARAI	F16	2	F	6	YES	YES	YES	NEG	POS	NEG	NEG	NEG	NEG
CARACARAI	F16	3	M	< 1	YES	YES	YES	NEG	NEG	NEG	NEG	NEG
CARACARAI	F16	4	F	< 1	YES	YES	YES	NEG	NEG	NEG	NEG	NEG
CARACARAI	F17	1	M	8	YES	NO	NO	NEG	POS	NEG	NEG	NEG	NEG
CARACARAI	F17	2	M	10	YES	NO	NO	NEG	NEG	NEG	NEG	POS			NEG
CARACARAI	F17	3	F	10	YES	NO	NO	NEG	NEG	NEG	NEG	NEG
CARACARAI	F17	4	F	7	YES	NO	NO	NEG	POS	NEG	NEG	POS	1:160		NEG
CARACARAI	F17	5	F	5	YES	NO	NO	NEG	NEG	NEG	NEG	NEG
CARACARAI	F17	6	F	2	YES	NO	NO	NEG	NEG	POS	POS	POS			NEG
CARACARAI	F18	1	M	8	YES	NO	NO	1:160	NEG	POS	NEG	NEG		NEG
CARACARAI	F18	2	M	4	YES	NO	NO	1:320	POS	POS	NEG	NEG
CARACARAI	F18	3	F	4	YES	NO	NO	NEG	POS	NEG	NEG	NEG	1:160
RORAINOPOLIS	F19	1	F	6	NO	NO	YES	1:320	NEG	NEG	NEG	NEG
RORAINOPOLIS	F19	2	M	15	NO	NO	YES	1:1280	NEG	NEG	NEG	POS			1:10
RORAINOPOLIS	F19	3	F	9	NO	NO	YES	NEG	POS	POS	NEG	NEG
RORAINOPOLIS	F19	4	M	18	NO	NO	YES	NEG	POS	NEG	NEG	NEG	1:320
RORAINOPOLIS	F19	5	M	< 1	NO	NO	YES	NEG	POS	NEG	NEG	NEG	1:10
SÃO LUIZ	F20	1	F	10	NO	NO	NO	NEG	POS	POS	NEG	POS			1:10
SÃO LUIZ	F20	2	F	3	NO	NO	NO	1:1280	POS	POS	NEG	NEG
SÃO LUIZ	F20	3	F	7	NO	NO	NO	1:80	POS	NEG	NEG	POS	1:40		1:10
SÃO LUIZ	F20	4	M	3	NO	NO	NO	NEG	NEG	NEG	NEG	NEG
SÃO LUIZ	F20	5	M	9	NO	NO	NO	1:320	POS	NEG	NEG	NEG	1:640
SÃO LUIZ	F20	6	M	8	NO	NO	NO	1:320	POS	POS	POS	POS			NEG
SÃO LUIZ	F20	7	F	10	NO	NO	NO	1:160	POS	POS	POS	NEG
SÃO LUIZ	F20	8	F	8	NO	NO	NO	1:1280	POS	NEG	NEG	NEG	1:80
SÃO LUIZ	F20	9	F	7	NO	NO	NO	1:640	POS	NEG	POS	POS			1:20
SÃO LUIZ	F20	10	F	11	NO	NO	NO	NEG	POS	POS	POS	NEG
SÃO LUIZ	F20	11	F	9	NO	NO	NO	1:320	POS	NEG	NEG	POS	1:320		1:20
SÃO LUIZ	F20	12	M	3	NO	NO	NO	1:5120	NEG	NEG	NEG	NEG
SÃO LUIZ	F21	1	M	5	NO	NO	YES	NEG	POS	NEG	NEG	NEG	1:2560
SÃO LUIZ	F21	2	M	3	NO	NO	YES	NEG	POS	NEG	NEG	NEG	1:320
SÃO LUIZ	F21	3	F	4	NO	NO	YES	1:320	POS	NEG	NEG	POS	1:80		1:10
SÃO LUIZ	F21	4	F	5	NO	NO	YES	NEG	POS	POS	NEG	NEG
SÃO LUIZ	F21	5	F	4	NO	NO	YES	1:320	POS	POS	NEG	POS			NEG
SÃO LUIZ	F21	6	M	4	NO	NO	YES	NEG	NEG	NEG	NEG	POS			NEG
SÃO LUIZ	F21	7	M	6	NO	NO	YES	1:640	POS	POS	NEG	NEG
SÃO LUIZ	F21	8	M	4	NO	NO	YES	1:2560	POS	POS	POS	NEG
SÃO LUIZ	F21	9	M	5	NO	NO	YES	1:320	POS	POS	POS	POS			1:10
SÃO LUIZ	F21	10	M	9	NO	NO	YES	1:320	POS	NEG	POS	NEG
RORAINOPOLIS	F22	1	F	1	NO	NO	YES	1:640	POS	POS	NEG	POS			1:10
RORAINOPOLIS	F22	2	F	1	NO	NO	YES	NEG	POS	NEG	NEG	NEG	1:640
RORAINOPOLIS	F22	3	M	2	NO	NO	YES	NEG	POS	NEG	NEG	NEG	1:2560
RORAINOPOLIS	F22	4	M	3	NO	NO	YES	1:160	NEG	NEG	NEG	NEG
RORAINOPOLIS	F22	5	F	3	NO	NO	YES	NEG	POS	NEG	NEG	POS	1:320		NEG
RORAINOPOLIS	F22	6	F	4	NO	NO	YES	NEG	POS	POS	NEG	POS			1:10
RORAINOPOLIS	F22	7	F	3	NO	NO	YES	1:160	POS	NEG	NEG	NEG	1:160
RORAINOPOLIS	F22	8	F	6	NO	NO	YES	NEG	POS	NEG	NEG	POS	NEG		NEG
RORAINOPOLIS	F22	9	F	< 1	NO	NO	YES	NEG	NEG	NEG	NEG	NEG
RORAINOPOLIS	F22	10	F	6	NO	NO	YES	NEG	POS	POS	NEG	POS			NEG
RORAINOPOLIS	F22	11	M	3	NO	NO	YES	1:2560	POS	POS	NEG	NEG
RORAINOPOLIS	F22	12	F	3	NO	NO	YES	NEG	POS	POS	NEG	NEG
RORAINOPOLIS	F22	13	F	3	NO	NO	YES	NEG	POS	POS	POS	POS			1:10
RORAINOPOLIS	F22	14	F	8	NO	NO	YES	NEG	POS	POS	NEG	POS			NEG
RORAINOPOLIS	F22	15	F	5	NO	NO	YES	NEG	POS	NEG	NEG	NEG	1:320
RORAINOPOLIS	F22	16	M	5	NO	NO	YES	1:640	POS	NEG	NEG	POS	1:320		NEG
RORAINOPOLIS	F23	1	M	5	NO	NO	NO	1:80	NEG	POS	NEG	NEG		1:40
RORAINOPOLIS	F23	2	M	13	NO	NO	NO	1:640	NEG	POS	NEG	NEG		1:80
RORAINOPOLIS	F23	3	M	7	NO	NO	NO	NEG	NEG	POS	NEG	NEG		1:80
RORAINOPOLIS	F24	1	M	5	NO	NO	NO	NEG	NEG	POS	NEG	NEG		1:20
RORAINOPOLIS	F24	2	M	2	NO	NO	NO	NEG	NEG	POS	NEG	POS		1:20	NEG
RORAINOPOLIS	F24	3	M	3	NO	NO	NO	NEG	POS	POS	NEG	NEG
CARACARAI	F25	1	M	3	NO	NO	NO	NEG	POS	NEG	NEG	NEG	1:640
CARACARAI	F25	2	M	3	NO	NO	NO	NEG	POS	POS	NEG	POS			NEG
CARACARAI	F25	3	M	3	NO	NO	NO	NEG	POS	POS	NEG	NEG
CARACARAI	F25	4	M	6	NO	NO	NO	NEG	POS	POS	NEG	NEG
CARACARAI	F26	1	M	3	YES	YES	NO	1:2560	POS	NEG	NEG	NEG	1:320
CARACARAI	F26	2	F	6	YES	YES	NO	1:1280	NEG	NEG	NEG	POS			NEG
CARACARAI	F26	3	M	3	YES	YES	NO	1:640	NEG	NEG	NEG	NEG
CARACARAI	F26	4	M	6	YES	YES	NO	NEG	POS	POS	NEG	NEG
CARACARAI	F26	5	M	6	YES	YES	NO	NEG	POS	POS	NEG	NEG
RORAINOPOLIS	F27	1	F	10	YES	YES	NO	NEG	POS	NEG	NEG	NEG	1:640
RORAINOPOLIS	F27	2	F	6	YES	YES	NO	1:320	POS	NEG	NEG	NEG	1:40
RORAINOPOLIS	F27	3	F	6	YES	YES	NO	NEG	POS	POS	NEG	NEG
RORAINOPOLIS	F27	4	M	3	YES	YES	NO	NEG	POS	NEG	NEG	NEG	1:20
RORAINOPOLIS	F27	5	F	12	YES	YES	NO	NEG	POS	NEG	NEG	NEG	1:640
RORAINOPOLIS	F27	6	M	6	YES	YES	NO	NEG	NEG	NEG	NEG	NEG
RORAINOPOLIS	F27	7	M	12	YES	YES	NO	NEG	NEG	NEG	NEG	NEG
CARACARAI	F28	1	F	3	YES	YES	YES	1:320	POS	NEG	NEG	POS	1:160		NEG
CARACARAI	F28	2	F	11	YES	YES	YES	1:320	POS	NEG	NEG	NEG	1:640
CARACARAI	F28	3	M	11	YES	YES	YES	1:80	POS	NEG	NEG	NEG	1:80
CARACARAI	F28	4	M	1	YES	YES	YES	NEG	POS	NEG	NEG	POS	1:640		NEG
CARACARAI	F29	1	M	12	YES	YES	NO	1:5120	NEG	POS	NEG	NEG		NEG
Agglomeration - the habit to visit or dwell on farms where are a recurrent huge agglomeration of horses from other properties
Contact - contact of horses with dead or recovered horses from neurological symptoms between 2014/2016
Deaths - dead horses with nervous symptoms in the triennium 2014-2016
SLEV: Saint Louis encephalitis virus; WNV: West Nile Virus; MAYV: Mayaro virus; ROCV: Rocio virus; S. neurona: Sarcocystis neurona.
	Horses recovered from neurological symptoms
